# Supplementary material for: Chemical Constituents from the Vietnamese Mangrove Avicennia marina: Two New Iridoid Glycosides and Their Cytotoxicity Against Cancer Cell Lines
Source: Int J Mol Sci. 2025 Oct 5;26(19):9694. doi: 10.3390/ijms26199694 (PMC12525465; doi:10.3390/ijms26199694)
Supplement: Supplementary file 1 [file ijms-26-09694-s001.zip]

Archive with 1 entries (1 files):
- ijms-3835005-supplementary.pdf
